# Supplementary material for: Asymmetric Male Mating Success in Lek-Breeding Rhinella arenarum
Source: Animals (Basel). 2022 Nov 24;12(23):3268. doi: 10.3390/ani12233268 (PMC9740229; doi:10.3390/ani12233268)
Supplement: Supplementary file 1 [file animals-12-03268-s001.zip]

Archive with 3 entries (3 files):
- Sinsch et al. 2022 supplementary figure 1.pdf
- Sinsch et al. 2022 supplementary table 1.pdf
- Sinsch et al. 2022 supplementary table 2.pdf
